# Supplementary material for: HLSC-Derived Extracellular Vesicles Attenuate Liver Fibrosis and Inflammation in a Murine Model of Non-alcoholic Steatohepatitis
Source: Mol Ther. 2019 Oct 28;28(2):479–89. doi: 10.1016/j.ymthe.2019.10.016 (PMC7001005; doi:10.1016/j.ymthe.2019.10.016)
Supplement: Table S3. Pathway Enrichment Analyses of Proteins Carried by EV-HLSCs [file mmc2.xls]

## Sheet: Foglio1
Pathway enrichment analyses of proteins carried by EV-HLSCs.
Term	Overlap	P-value	Adjusted P-value	Old P-value	Old Adjusted P-value	Z-score	Combined Score	Genes
Cells and Molecules involved in local acute inflammatory response WP4493	4/17	4.76148e-05	0.000358942	0.0024668	0.0259014	-3.27702	32.6141	SELP	IL1A	IL6	CXCL8
IL-10 Anti-inflammatory Signaling Pathway WP4495	4/12	1.03969e-05	9.86031e-05	0.000837103	0.00984433	-3.09533	35.5159	IL10	IL1A	IL6	IL10RA
HIF1A and PPARG regulation of glycolysis WP2456	2/8	0.00404982	0.0119065	0.0303773	0.125788	-2.7915	15.3786	SLC2A1	PPARG
Cytokines and Inflammatory Response WP530	14/26	1.12246e-20	3.30003e-18	1.38383e-12	4.06845e-10	-2.74953	126.303	IL10	IL11	CSF3	TGFB1	CSF2	IL15	IL13	CXCL2	IL2	IL1A	IL6	IL5	IFNG	IL7
Inflammatory Response Pathway WP453	9/30	6.59351e-11	3.23082e-09	9.03606e-07	4.96094e-05	-2.68396	62.9183	ZAP70	CD40	IL5	IFNG	LCK	IL2RB	FN1	IL2RG	IL2
TP53 Network WP1742	4/19	7.60511e-05	0.00050816	0.00349352	0.0320967	-2.62583	24.9036	CDKN1A	GADD45A	ABL1	BAX
T-Cell Receptor and Co-stimulatory Signaling WP2583	6/29	1.25007e-06	1.53133e-05	0.000369785	0.00472681	-2.55903	34.7831	ZAP70	ITK	LCK	CTLA4	FYN	IL2
EV release from cardiac cells and their functional effects WP3297	2/7	0.00306225	0.00923298	0.0247525	0.108615	-2.41873	14.0011	CXCL12	ERBB4
IL-9 Signaling Pathway WP22	3/17	0.00111326	0.00425063	0.0174227	0.0839717	-2.3634	16.0722	IL9	PIK3R1	IL2RG
Thymic Stromal LymphoPoietin (TSLP) Signaling Pathway WP2203	9/47	5.2308e-09	1.1264e-07	2.14125e-05	0.000524607	-2.35856	44.9746	LYN	HCK	IL6	TEC	CXCL8	LCK	TNFSF4	BTK	FYN
Composition of Lipid Particles WP3601	2/9	0.00516463	0.0143245	0.0364534	0.135662	-2.32545	12.2457	APOC3	LDLR
Vitamin B12 Metabolism WP1533	9/50	9.31256e-09	1.61053e-07	3.30331e-05	0.000693696	-2.26382	41.8624	IL6	IFNG	INSR	SERPINE1	SAA1	CCL2	PLG	LDLR	INS
Selective expression of chemokine receptors during T-cell polarization WP4494	6/29	1.25007e-06	1.53133e-05	0.000369785	0.00472681	-2.22949	30.304	TGFB1	IL5	CSF2	IFNG	CCL4	IL2
LncRNA-mediated mechanisms of therapeutic resistance WP3672	1/6	0.0718582	0.120036	0.180694	0.358946	-2.22107	5.84821	CDKN1A
Imatinib and Chronic Myeloid Leukemia WP3640	4/20	9.41449e-05	0.000532281	0.00410166	0.0349078	-2.21549	20.5391	PDGFRB	PDGFRA	GADD45A	ABL1
Metastatic brain tumor WP2249	1/6	0.0718582	0.120036	0.180694	0.358946	-2.17904	5.73754	PIK3R1
Thyroxine (Thyroid Hormone) Production WP1981	2/6	0.00220526	0.00704724	0.0196098	0.0900826	-2.17359	13.2957	TPO	CGA
T-Cell antigen Receptor (TCR) pathway during Staphylococcus aureus infection WP3863	10/62	4.21257e-09	1.03208e-07	2.79126e-05	0.000631255	-2.15466	41.5531	IL10	ZAP70	ITK	IL5	CSF2	IFNG	LCK	CTLA4	FYN	IL2
IL-7 Signaling Pathway WP205	4/25	0.000234166	0.00114741	0.0082221	0.0549386	-2.14589	17.9385	IL7	FYN	PIK3R1	IL2RG
Mammary gland development pathway - Embryonic development (Stage 1 of 4) WP2813	3/15	0.000758623	0.00318622	0.0129924	0.0734568	-2.14393	15.402	TGFB1	NRG3	ERBB4
MFAP5-mediated ovarian cancer cell motility and invasiveness WP3301	2/13	0.0108319	0.0252745	0.0647008	0.18468	-2.14314	9.69825	TNNC1	ITGAV
Differentiation Pathway WP2848	10/48	2.98148e-10	8.76556e-09	3.81677e-06	0.000140266	-2.12925	46.7018	IL11	SHH	IL6	TPO	CNTF	TGFB1	FST	GDF5	FGF10	INS
Cori Cycle WP1946	3/16	0.000925205	0.00366301	0.0151155	0.0782078	-2.09729	14.6506	SLC2A1	SLC2A2	INS
Development and heterogeneity of the ILC family WP3893	9/32	1.26513e-10	5.31354e-09	1.42324e-06	5.9776e-05	-2.08926	47.6157	IL6	IL5	IFNG	IL7	IL15	IL23A	IL9	IL13	IL17A
Leptin Insulin Overlap WP3935	2/17	0.0182845	0.0392383	0.0980325	0.236242	-2.04115	8.16806	INSR	INS
Photodynamic therapy-induced AP-1 survival signaling, WP3611	7/50	2.55692e-06	2.89128e-05	0.000983825	0.0111248	-2.02073	26.0204	PDGFRA	CDKN1A	IL6	IFNG	MMP2	BAX	IL2
TGF-beta Receptor Signaling WP560	6/54	5.25125e-05	0.000385967	0.00639642	0.0450743	-2.01068	19.8142	CREBBP	TGFB1	IFNG	FST	SERPINE1	ENG
Iron metabolism in placenta WP2007	2/12	0.0092402	0.0222674	0.0571014	0.180514	-2.00139	9.37487	TFRC	HAMP
Mammary gland development pathway - Puberty (Stage 2 of 4) WP2814	2/13	0.0108319	0.0252745	0.0647008	0.18468	-1.99474	9.02672	FN1	PGR
Hypertrophy Model WP516	4/20	9.41449e-05	0.000532281	0.00410166	0.0349078	-1.98564	18.4082	IL1A	MSTN	IFNG	IL1R1
EDA Signalling in Hair Follicle Development WP3930	3/13	0.000485643	0.0021966	0.00929018	0.0588547	-1.97411	15.0626	DKK4	SHH	LTB
miRNAs involvement in the immune response in sepsis WP4329	5/37	8.70815e-05	0.000514946	0.00602958	0.0443174	-1.96943	18.4115	IL10	IL1A	IL6	CXCL8	CCL4
Hypothetical Craniofacial Development Pathway WP3655	1/7	0.0833242	0.133528	0.203706	0.388894	-1.91412	4.75661	IRF6
Glucocorticoid and Mineralcorticoid Metabolism WP237	1/8	0.0946491	0.145974	0.226075	0.410285	-1.90785	4.49792	HSD11B1
Blood Clotting Cascade WP272	3/23	0.00274526	0.00849585	0.0351669	0.132552	-1.83738	10.8367	FGA	SERPINE1	PLG
Extracellular vesicle-mediated signaling in recipient cells WP2870	4/30	0.000483319	0.0021966	0.0144056	0.0770047	-1.8352	14.0115	DKK4	TGFB1	APC	MET
Angiogenesis WP1539	3/24	0.00310906	0.00923298	0.0387696	0.137328	-1.83184	10.576	PDGFRA	CREBBP	ANGPT1
Hfe effect on hepcidin production WP3924	1/7	0.0833242	0.133528	0.203706	0.388894	-1.82657	4.53906	HAMP
Signal transduction through IL1R WP4496	4/33	0.000701039	0.00303096	0.0192289	0.0900826	-1.82423	13.2493	IL1A	IL6	TGFB1	IL1R1
IL-2 Signaling Pathway WP49	6/42	1.207e-05	0.000107532	0.00206773	0.0225153	-1.82344	20.6501	LCK	IL2RB	FYN	PIK3R1	IL2RG	IL2
IL1 and megakaryocytes in obesity WP2865	3/24	0.00310906	0.00923298	0.0387696	0.137328	-1.81225	10.4629	IFNG	IL1R1	CCL2
Lung fibrosis WP3624	14/63	2.89891e-14	1.70456e-12	2.02183e-08	1.9814e-06	-1.81037	56.4326	CALCA	CSF3	TGFB1	CSF2	CXCL8	MMP2	IL13	BMP7	CXCL2	GREM1	IL6	IL5	CCL4	CCL2
Gastric acid production WP2596	1/7	0.0833242	0.133528	0.203706	0.388894	-1.77525	4.41152	GRP
Complement Activation WP545	2/22	0.0298301	0.0588593	0.144724	0.303921	-1.76246	6.1902	C9	C2
Complement and Coagulation Cascades WP558	6/58	7.89772e-05	0.000514946	0.00873837	0.0570907	-1.75531	16.5813	C9	SERPINE1	SERPING1	PLG	CLU	C2
Folate Metabolism WP176	10/66	7.91643e-09	1.55162e-07	4.50909e-05	0.000883781	-1.74272	32.5093	IL6	IFNG	INSR	SERPINE1	SAA1	CCL2	PLG	LDLR	IL2	INS
Glycolysis and Gluconeogenesis WP534	6/45	1.81698e-05	0.000152626	0.00283128	0.0277465	-1.71795	18.7527	SLC2A1	SLC2A2	SLC2A3	ALDOC	SLC2A5	ALDOA
Extracellular vesicles in the crosstalk of cardiac cells WP4300	2/19	0.0226219	0.047169	0.116155	0.268894	-1.69181	6.41	IL6	HSPB1
Photodynamic therapy-induced NF-kB survival signaling WP3617	8/35	8.52733e-09	1.5669e-07	2.05498e-05	0.000524607	-1.68062	31.226	IL1A	IL6	CSF2	CXCL8	MMP2	SELE	CXCL2	IL2
Bladder Cancer WP2828	4/40	0.00146343	0.0051837	0.0340068	0.129844	-1.6783	10.9542	CDKN1A	CXCL8	MMP2	PIK3R1
ACE Inhibitor Pathway WP554	2/17	0.0182845	0.0392383	0.0980325	0.236242	-1.65762	6.63331	TGFB1	ACE
Endometrial cancer WP4155	6/63	0.000125936	0.000673183	0.0124597	0.0718266	-1.64813	14.7998	CDKN1A	APC	GADD45A	BAX	PIK3R1	FGFR1
Interleukin-11 Signaling Pathway WP2332	4/44	0.00209165	0.00675765	0.0447537	0.149518	-1.64795	10.1675	IL11	TGFB1	FYN	PIK3R1
Mammary gland development pathway - Involution (Stage 4 of 4) WP2815	2/10	0.00640343	0.0163705	0.0429513	0.145146	-1.62198	8.19249	CHI3L1	BAX
IL-3 Signaling Pathway WP286	6/49	2.99347e-05	0.000237923	0.00415569	0.0349078	-1.6203	16.8778	LYN	HCK	TGFB1	CXCL8	FYN	PIK3R1
Kit receptor signaling pathway WP304	6/59	8.70185e-05	0.000514946	0.00940874	0.0588547	-1.60451	15.0012	LYN	TEC	BTK	MATK	FYN	PIK3R1
Matrix Metalloproteinases WP129	3/30	0.00590641	0.0155043	0.0640838	0.18468	-1.60174	8.21966	MMP2	MMP8	MMP20
Macrophage markers WP4146	1/9	0.105835	0.157148	0.24782	0.431118	-1.59456	3.58119	CD163
IL-5 Signaling Pathway WP127	4/40	0.00146343	0.0051837	0.0340068	0.129844	-1.59157	10.3881	LYN	BTK	PIK3R1	IL2
Fibrin Complement Receptor 3 Signaling Pathway WP4136	4/37	0.00108861	0.00421122	0.0270537	0.115272	-1.57646	10.7559	IL6	ITGAM	CCL2	PLG
Development of pulmonary dendritic cells and macrophage subsets WP3892	2/13	0.0108319	0.0252745	0.0647008	0.18468	-1.56155	7.06641	TPO	CSF2
Hepatitis C and Hepatocellular Carcinoma WP3646	5/49	0.000337719	0.00160144	0.0171314	0.0839717	-1.5596	12.4664	CDKN1A	IL6	TGFB1	CXCL8	PODXL
Allograft Rejection WP2328	18/89	3.33128e-17	4.89698e-15	6.52514e-10	9.59195e-08	-1.52564	57.8838	IL10	IL21	PDGFRA	CD40	CXCL9	TGFB1	CXCL8	IL13	IL2	C2	IL1A	CXCL12	IL5	IFNG	C9	CTLA4	CCL19	IL17A
Association Between Physico-Chemical Features and Toxicity Associated Pathways WP3680	6/66	0.000163295	0.000827735	0.0151627	0.0782078	-1.51591	13.2186	FZD1	CDKN1A	FZD3	APC	ERBB4	FN1
Insulin signalling in human adipocytes (diabetic condition) WP3635	1/8	0.0946491	0.145974	0.226075	0.410285	-1.50487	3.54785	INSR
Viral Acute Myocarditis WP4298	10/84	8.52943e-08	1.25383e-06	0.000276102	0.00427232	-1.49413	24.3202	IL10	IL6	TGFB1	IFNG	ABL1	BAX	BNIP2	FYN	PIK3R1	IL2
Insulin signalling in human adipocytes (normal condition) WP3634	1/8	0.0946491	0.145974	0.226075	0.410285	-1.49352	3.5211	INSR
Selenium Micronutrient Network WP15	10/86	1.0705e-07	1.4987e-06	0.000328191	0.00459467	-1.48792	23.8811	IL6	IFNG	INSR	SERPINE1	GSR	SAA1	CCL2	PLG	LDLR	INS
Platelet-mediated interactions with vascular and circulating cells WP4462	5/17	1.51236e-06	1.77854e-05	0.000293616	0.00431615	-1.48056	19.8422	SELP	CD40	TGFB1	CCL2	SELE
Microglia Pathogen Phagocytosis Pathway WP3937	4/40	0.00146343	0.0051837	0.0340068	0.129844	-1.47014	9.59555	LYN	HCK	ITGAM	PIK3R1
IL-6 signaling pathway WP364	4/43	0.00191989	0.00627163	0.0419081	0.143267	-1.46163	9.14322	HCK	CREBBP	IL6	PIK3R1
Endochondral Ossification WP474	6/64	0.000137543	0.000709433	0.0133197	0.0738864	-1.45667	12.9521	GH1	TGFB1	FGF18	BMP7	DDR2	FGFR1
Statin Pathway WP430	3/29	0.0053641	0.0147387	0.0594388	0.18468	-1.43643	7.50972	APOC3	APOA4	LDLR
Mammary gland development pathway - Pregnancy and lactation (Stage 3 of 4) WP2817	3/32	0.00708639	0.0176559	0.0738578	0.201057	-1.42969	7.07634	GAL	ERBB4	PGR
Dopaminergic Neurogenesis WP2855	3/30	0.00590641	0.0155043	0.0640838	0.18468	-1.42102	7.29229	SHH	TGFB1	MSX1
Canonical and Non-Canonical TGF-B signaling WP3874	2/17	0.0182845	0.0392383	0.0980325	0.236242	-1.41466	5.66103	GREM1	TGFB1
BMP Signaling Pathway in Eyelid Development WP3927	2/20	0.0249336	0.0516232	0.125511	0.281681	-1.40018	5.16882	SHH	FGF10
Hematopoietic Stem Cell Differentiation WP2849	6/55	5.8339e-05	0.000418334	0.00693302	0.0474025	-1.39477	13.598	IL1A	IL6	CSF3	TPO	IL5	CSF2
T-Cell antigen Receptor (TCR) Signaling Pathway WP69	10/90	1.65641e-07	2.21357e-06	0.000457196	0.00560065	-1.38303	21.5938	ZAP70	IL1A	ITK	IL6	TGFB1	LCK	IL9	FYN	PIK3R1	IL17A
Spinal Cord Injury WP2431	14/118	2.21689e-10	7.24185e-09	1.71023e-05	0.000502808	-1.37312	30.5241	EPHA4	TGFB1	CXCL8	IL1R1	GADD45A	CXCL2	NTN1	IL2	SELP	IL1A	IL6	IFNG	CCL2	LTB
Overview of nanoparticle effects WP3287	4/19	7.60511e-05	0.00050816	0.00349352	0.0320967	-1.35655	12.8656	IL6	CXCL8	FN1	BAX
Type 2 papillary renal cell carcinoma WP4241	4/34	0.000786872	0.00323714	0.021033	0.0951341	-1.33905	9.57081	CDKN1A	CREBBP	TGFB1	SLC2A1
Hypothesized Pathways in Pathogenesis of Cardiovascular Disease WP3668	2/25	0.0378187	0.0712469	0.174555	0.351501	-1.33429	4.36973	SERPINE1	ENG
Interleukin-1 Induced Activation of NF-kappa-B WP3656	1/10	0.116883	0.169278	0.268956	0.449279	-1.29492	2.77966	IL1A
Gene regulatory network modelling somitogenesis WP2854	1/11	0.127795	0.179768	0.289502	0.467657	-1.28976	2.65347	EPHA4
Apoptosis-related network due to altered Notch3 in ovarian cancer WP2864	4/53	0.00413833	0.0120462	0.0750718	0.202487	-1.28721	7.06353	CDKN1A	ABL1	HSPB1	TNFRSF10B
Transcription factor regulation in adipogenesis WP3599	3/22	0.00240898	0.00761549	0.0317466	0.129632	-1.27225	7.66981	IL6	INSR	PPARG
miRNAs involved in DNA damage response WP1545	2/15	0.014347	0.0321985	0.0808253	0.212166	-1.24451	5.28199	CDKN1A	ABL1
Photodynamic therapy-induced HIF-1 survival signaling WP3614	5/37	8.70815e-05	0.000514946	0.00602958	0.0443174	-1.24052	11.5972	ANGPT1	SERPINE1	SLC2A1	BAX	SLC2A3
IL17 signaling pathway WP2112	3/31	0.00648036	0.0164244	0.0688914	0.192896	-1.23258	6.21094	IL17RD	IL17RB	IL17A
Senescence and Autophagy in Cancer WP615	9/105	6.19407e-06	6.45123e-05	0.00454798	0.0371418	-1.22971	14.7466	IL1A	CDKN1A	IL6	TGFB1	CXCL8	IFNG	SERPINE1	FN1	INS
ATM Signaling Pathway WP2516	3/40	0.0131335	0.0301661	0.118809	0.270773	-1.21234	5.25257	CDKN1A	GADD45A	ABL1
miRNA regulation of p53 pathway in prostate cancer WP3982	3/24	0.00310906	0.00923298	0.0387696	0.137328	-1.20135	6.93594	SERPINE1	BAX	TNFRSF10B
Aryl Hydrocarbon Receptor Pathway WP2873	4/46	0.00246646	0.00771426	0.050762	0.165822	-1.19474	7.17436	TGFB1	IFNG	BAX	IL2
Interferon type I signaling pathways WP585	4/54	0.00442677	0.0126356	0.0789507	0.209188	-1.18772	6.43754	ZAP70	LCK	FYN	PIK3R1
TGF-B Signaling in Thyroid Cells for Epithelial-Mesenchymal Transition WP3859	2/18	0.0204046	0.0428497	0.106989	0.253668	-1.16954	4.55185	TGFB1	FN1
Osteoblast Signaling WP322	3/14	0.000612468	0.00268754	0.0110515	0.0663087	-1.16508	8.61928	PDGFRB	PDGFRA	ITGAV
IL-1 signaling pathway WP195	4/55	0.00472847	0.013367	0.0829281	0.213867	-1.16295	6.22659	IL1A	IL1R1	CCL2	PIK3R1
Signaling Pathways in Glioblastoma WP2261	7/82	6.96016e-05	0.000487211	0.0121245	0.0712923	-1.14594	10.9698	PDGFRB	PDGFRA	CDKN1A	NF1	PIK3R1	MET	FGFR1
Bile Acids synthesis and enterohepatic circulation WP4389	1/12	0.138572	0.191269	0.309474	0.481971	-1.11902	2.21159	LDLR
miR-509-3p alteration of YAP1/ECM axis WP3967	2/17	0.0182845	0.0392383	0.0980325	0.236242	-1.09991	4.40152	FN1	THBS2
ESC Pluripotency Pathways WP3931	14/116	1.7581e-10	6.46103e-09	1.4341e-05	0.000468472	-1.09559	24.6088	FZD1	PDGFRB	PDGFRA	FZD3	FGF17	FGF5	FGF16	APC	FGF18	FGF20	FGF13	FGF11	FGFR1	FGF10
GPCRs, Class C Metabotropic glutamate, pheromone WP501	1/15	0.170116	0.223277	0.3661	0.532839	-1.08093	1.91462	CASR
Simplified Interaction Map Between LOXL4 and Oxidative Stress Pathway WP3670	2/18	0.0204046	0.0428497	0.106989	0.253668	-1.06807	4.15694	TGFB1	FN1
Primary Focal Segmental Glomerulosclerosis FSGS WP2572	7/72	2.99427e-05	0.000237923	0.00643918	0.0450743	-1.05435	10.9824	CDKN1A	TGFB1	WT1	PODXL	ITGAV	FYN	IRF6
Dual hijack model of Vif in HIV infection WP3300	1/8	0.0946491	0.145974	0.226075	0.410285	-1.02962	2.4274	UBB
Hematopoietic Stem Cell Gene Regulation by GABP alpha/beta Complex WP3657	1/20	0.220152	0.267458	0.450398	0.583334	-1.02392	1.54964	CREBBP
Follicle Stimulating Hormone (FSH) signaling pathway WP2035	2/27	0.043545	0.079517	0.194946	0.379563	-1.01551	3.18256	FSHB	CGA
ncRNAs involved in STAT3 signaling in hepatocellular carcinoma WP4337	2/13	0.0108319	0.0252745	0.0647008	0.18468	-1.01503	4.59325	IL11	IL6
Hedgehog Signaling Pathway WP47	1/16	0.180373	0.23157	0.38393	0.537502	-0.989056	1.69399	SHH
Regulation of Actin Cytoskeleton WP51	14/150	5.36383e-09	1.1264e-07	0.000188122	0.0032534	-0.971669	18.5041	PDGFRB	PDGFRA	FN1	PIK3R1	FGF17	FGF5	FGF16	APC	FGF18	FGF20	FGF13	FGF11	FGFR1	FGF10
Pathways in clear cell renal cell carcinoma WP4018	7/85	8.75758e-05	0.000514946	0.0143777	0.0770047	-0.95243	8.89856	PDGFRB	PDGFRA	CREBBP	TGFB1	SLC2A1	ALDOC	ALDOA
Integrated Cancer Pathway WP1971	2/44	0.102571	0.155442	0.371642	0.535602	-0.936803	2.13329	CDKN1A	BAX
Oxidative Damage WP3941	4/40	0.00146343	0.0051837	0.0340068	0.129844	-0.936469	6.11231	CDKN1A	GADD45A	TNK2	C2
Vitamin D Receptor Pathway WP2877	11/182	1.70499e-05	0.000147431	0.0194544	0.0900826	-0.931768	10.2302	IL1RL1	CDKN1A	CD40	ORM1	TGFB1	ITGAM	ADGRE5	GADD45A	TNFSF4	CTLA4	S100A8
DNA Damage Response (only ATM dependent) WP710	9/110	9.07262e-06	8.89117e-05	0.0060237	0.0443174	-0.92444	10.733	CDKN1A	TGFB1	APC	INSR	ABL1	BAX	PPP2R5C	PIK3R1	LDLR
Ferroptosis WP4313	3/40	0.0131335	0.0301661	0.118809	0.270773	-0.920603	3.98859	TFRC	CP	FTL
Metabolic pathway of LDL, HDL and TG, including diseases WP4522	1/16	0.180373	0.23157	0.38393	0.537502	-0.919794	1.57536	LDLR
Breast cancer pathway WP4262	15/154	8.29373e-10	2.21669e-08	7.07996e-05	0.00130094	-0.907154	18.9689	FZD1	CDKN1A	FZD3	GADD45A	PIK3R1	FGF17	FGF5	FGF16	APC	FGF18	FGF20	BAX	PGR	FGFR1	FGF10
Hair Follicle Development: Cytodifferentiation (Part 3 of 3) WP2840	7/87	0.000101534	0.000563228	0.0160371	0.0812913	-0.904264	8.31481	FZD1	DKK4	KRT19	TGFB1	IFNG	FST	MSX1
Human Thyroid Stimulating Hormone (TSH) signaling pathway WP2032	3/66	0.0482448	0.0859635	0.30557	0.481971	-0.891927	2.70385	PIK3R1	CGA	TSHB
NLR Proteins WP288	1/9	0.105835	0.157148	0.24782	0.431118	-0.888333	1.99509	CD40
NAD metabolism, sirtuins and aging WP3630	1/11	0.127795	0.179768	0.289502	0.467657	-0.884953	1.82064	PPARG
Adipogenesis WP236	10/130	5.01201e-06	5.45752e-05	0.00577872	0.0443174	-0.872639	10.6494	FZD1	CNTFR	GH1	CDKN1A	IL6	TGFB1	GADD45A	SERPINE1	PPARG	INS
Focal Adhesion-PI3K-Akt-mTOR-signaling pathway WP3932	28/303	1.1069e-16	1.08476e-14	1.1259e-07	8.27533e-06	-0.859707	31.5855	CDKN1A	CSF3	CSH1	SLC2A1	SLC2A2	SLC2A3	PIK3R1	IL2RG	THBS2	INS	FGF20	ITGAV	PDGFRB	PDGFRA	ANGPT1	INSR	FN1	PPP2R5C	IL2	FGF17	FGF16	FGF18	IL2RB	FGF13	MET	FGF11	FGFR1	FGF10
Chromosomal and microsatellite instability in colorectal cancer WP4216	6/73	0.000284739	0.00137235	0.0229977	0.102444	-0.850265	6.94151	CDKN1A	TGFB1	APC	GADD45A	BAX	NTN1
Human Complement System WP2806	11/97	3.18626e-08	5.20422e-07	0.000201955	0.0032986	-0.834214	14.4001	SELP	FGA	CD40	SELL	C9	SERPING1	F13A1	PLG	CD59	SELE	C2
Prader-Willi and Angelman Syndrome WP3998	5/61	0.000934441	0.00366301	0.0370873	0.136296	-0.833957	5.81732	POMC	FSHB	MSX1	CGA	INS
Hereditary leiomyomatosis and renal cell carcinoma pathway WP4206	1/20	0.220152	0.267458	0.450398	0.583334	-0.831628	1.25861	SLC2A1
miRNA regulation of prostate cancer signaling pathways WP3981	3/33	0.00772492	0.0190851	0.078979	0.209188	-0.83089	4.04087	PDGFRB	CDKN1A	CREBBP
ErbB Signaling Pathway WP673	6/91	0.000927364	0.00366301	0.0544147	0.17389	-0.830463	5.79926	BTC	CDKN1A	NRG3	ERBB4	ABL1	PIK3R1
NRF2 pathway WP2884	9/146	8.59416e-05	0.000514946	0.0297893	0.125115	-0.825672	7.72981	TGFB1	GSR	SLC2A1	SLC2A2	SLC2A3	SLC2A5	FGF13	EPHA3	FTL
Classical pathway of steroidogenesis, including diseases WP4523	1/15	0.170116	0.223277	0.3661	0.532839	-0.791692	1.4023	HSD11B1
Hippo-Merlin Signaling Dysregulation WP4541	8/120	0.000123553	0.000672677	0.0270095	0.115272	-0.786168	7.0746	PDGFRB	PDGFRA	ITGAM	INSR	MST1	ITGAV	MET	FGFR1
PI3K-Akt Signaling Pathway WP4172	28/340	2.16236e-15	1.58934e-13	1.01244e-06	4.96094e-05	-0.783465	26.4557	CDKN1A	CSF3	CSH1	PIK3R1	IL2RG	THBS2	INS	FGF5	FGF20	ITGAV	PDGFRB	PDGFRA	ANGPT1	INSR	FN1	PPP2R5C	IL2	FGF17	GH1	IL6	IL7	FGF18	IL2RB	FGF13	MET	FGF11	FGFR1	FGF10
MET in type 1 papillary renal cell carcinoma WP4205	3/59	0.0364667	0.0698789	0.251844	0.435541	-0.782412	2.59084	CDKN1A	PIK3R1	MET
Regulation of Wnt/B-catenin Signaling by Small Molecule Compounds WP3664	2/17	0.0182845	0.0392383	0.0980325	0.236242	-0.760829	3.04461	FZD1	APC
Apoptosis WP254	6/84	0.000607469	0.00268754	0.0401442	0.140386	-0.754758	5.5899	LTA	BAX	TNFRSF10B	TNFRSF25	IRF6	PIK3R1
Heart Development WP1591	2/44	0.102571	0.155442	0.371642	0.535602	-0.740772	1.68689	SHH	FGF10
Differentiation of white and brown adipocyte WP2895	2/25	0.0378187	0.0712469	0.174555	0.351501	-0.730949	2.39382	PPARG	BMP7
Chemokine signaling pathway WP3929	11/164	6.36345e-06	6.45123e-05	0.00990711	0.060681	-0.728748	8.71943	LYN	HCK	ITK	CXCL9	CXCL12	CCL4	CCL19	PIK3R1	CCL17	CCL28	CCL27
Glutathione metabolism WP100	1/23	0.24872	0.294854	0.495523	0.612116	-0.718345	0.999524	GSR
RAC1/PAK1/p38/MMP2 Pathway WP3303	6/68	0.000192715	0.000960311	0.017176	0.0839717	-0.717563	6.13824	ANGPT1	MMP2	FN1	BAX	PIK3R1	ANGPTL1
Cardiac Progenitor Differentiation WP2406	3/53	0.0277188	0.0569884	0.207094	0.390292	-0.709469	2.5439	PDGFRA	TGFB1	INS
MAPK Signaling Pathway WP382	16/246	7.55657e-08	1.16928e-06	0.00267439	0.0271128	-0.70028	11.4834	PDGFRB	TGFB1	IL1R1	GADD45A	HSPB1	FGF17	FGF5	IL1A	FGF16	FGF18	FGF20	NF1	FGF13	FGF11	FGFR1	FGF10
miR-517 relationship with ARCN1 and USP1 WP3596	1/5	0.0602494	0.104196	0.157021	0.320584	-0.69371	1.94881	CDKN1A
miRNA targets in ECM and membrane receptors WP2911	2/22	0.0298301	0.0588593	0.144724	0.303921	-0.673636	2.36597	FN1	THBS2
Nuclear Receptors Meta-Pathway WP2882	15/319	1.09643e-05	0.000100735	0.0474453	0.156729	-0.670845	7.66162	IL11	TGFB1	GSR	SLC2A1	SLC2A2	APOC3	SLC2A3	SLC2A5	IL2	IFNG	BAX	CCL2	FGF13	EPHA3	FTL
DNA Damage Response WP707	5/68	0.0015269	0.00534414	0.0534223	0.172595	-0.660429	4.28257	CDKN1A	GADD45A	ABL1	BAX	TNFRSF10B
TFs Regulate miRNAs related to cardiac hypertrophy WP1559	1/8	0.0946491	0.145974	0.226075	0.410285	-0.658532	1.55254	TGFB1
AGE/RAGE pathway WP2324	3/66	0.0482448	0.0859635	0.30557	0.481971	-0.651023	1.97355	INSR	MMP2	INS
Oligodendrocyte Specification and differentiation(including remyelination), leading to Myelin Components for CNS WP4304	3/30	0.00590641	0.0155043	0.0640838	0.18468	-0.649808	3.33463	SHH	CNTF	CXCL2
Hippo-Yap signaling pathway WP4537	1/23	0.24872	0.294854	0.495523	0.612116	-0.646142	0.89906	MST1
miRNA Regulation of DNA Damage Response WP1530	5/71	0.00185097	0.00611444	0.0615222	0.18468	-0.62737	3.94744	CDKN1A	GADD45A	ABL1	BAX	TNFRSF10B
ncRNAs involved in Wnt signaling in hepatocellular carcinoma WP4336	5/86	0.00426564	0.0122951	0.111718	0.262761	-0.622492	3.39704	FZD1	DKK4	FZD3	APC	KREMEN1
p38 MAPK Signaling Pathway WP400	1/34	0.344833	0.375485	0.631648	0.708796	-0.611837	0.651419	HSPB1
LncRNA involvement in canonical Wnt signaling and colorectal cancer WP4258	5/94	0.00621137	0.0160188	0.144625	0.303921	-0.611573	3.10763	FZD1	DKK4	FZD3	APC	KREMEN1
Ovarian Infertility Genes WP34	3/32	0.00708639	0.0176559	0.0738578	0.201057	-0.597687	2.9583	GDF9	LHCGR	PGR
IL-4 Signaling Pathway WP395	2/54	0.143507	0.197154	0.469149	0.602314	-0.579715	1.12544	PIK3R1	IL2RG
NRF2-ARE regulation WP4357	2/23	0.0324096	0.0626869	0.154548	0.317742	-0.577595	1.98075	INSR	FYN
Focal Adhesion WP306	11/198	3.71736e-05	0.000287606	0.0325791	0.129844	-0.572515	5.8396	PDGFRB	HCK	PDGFRA	TXK	TNK2	FN1	ITGAV	FYN	PIK3R1	THBS2	MET
Apoptosis Modulation and Signaling WP1772	5/91	0.00542085	0.0147567	0.131827	0.291251	-0.568566	2.9665	IL1R1	BAX	TNFRSF10B	TNFRSF10A	TNFRSF25
Nonalcoholic fatty liver disease WP4396	9/155	0.000135782	0.000709433	0.0405878	0.140386	-0.547192	4.87245	IL1A	IL6	TGFB1	CXCL8	INSR	BAX	CCL2	PIK3R1	INS
Ras Signaling WP4223	9/184	0.000485041	0.0021966	0.0923095	0.233957	-0.538813	4.11183	PDGFRB	ZAP70	PDGFRA	INSR	ABL1	NF1	PIK3R1	MET	FGFR1
B Cell Receptor Signaling Pathway WP23	6/97	0.00129314	0.00487412	0.0688169	0.192896	-0.528108	3.51228	LYN	TEC	LCK	BTK	FYN	PIK3R1
Fas Ligand (FasL) pathway and Stress induction of Heat Shock Proteins (HSP) regulation WP314	2/42	0.0948334	0.145974	0.351245	0.521546	-0.525592	1.2381	IL1A	HSPB1
Role Altered Glycolysation of MUC1 in Tumour Microenvironment WP4480	1/9	0.105835	0.157148	0.24782	0.431118	-0.473768	1.06402	IL6
Non-small cell lung cancer WP4255	4/66	0.00899552	0.0218569	0.132747	0.291251	-0.472981	2.22823	CDKN1A	GADD45A	BAX	PIK3R1
Non-genomic actions of 1,25 dihydroxyvitamin D3 WP4341	5/71	0.00185097	0.00611444	0.0615222	0.18468	-0.471341	2.9657	CD40	IL6	CXCL8	IFNG	CCL2
Initiation of transcription and translation elongation at the HIV-1 LTR WP3414	1/32	0.328319	0.365627	0.609956	0.700496	-0.463261	0.515967	CREBBP
TLR4 Signaling and Tolerance WP3851	2/28	0.0465214	0.0839097	0.205252	0.389317	-0.460136	1.41162	IL6	CXCL8
Nanoparticle triggered autophagic cell death WP2509	2/23	0.0324096	0.0626869	0.154548	0.317742	-0.446165	1.53003	INSR	INS
GPCRs, Class B Secretin-like WP334	1/24	0.258009	0.304637	0.50973	0.627032	-0.429429	0.581774	ADGRE5
Wnt Signaling Pathway and Pluripotency WP399	6/102	0.00167454	0.00579195	0.0823578	0.213867	-0.410469	2.62381	FZD1	CREBBP	FZD3	APC	PPP2R5C	LDLR
Oncostatin M Signaling Pathway WP2374	4/65	0.00853127	0.0209016	0.127789	0.284621	-0.39442	1.87902	SERPINE1	CCL2	PIK3R1	LDLR
Glycogen Synthesis and Degradation WP500	1/40	0.39199	0.417555	0.689783	0.756703	-0.383334	0.359	PPP2R5C
Pathways Regulating Hippo Signaling WP4540	6/98	0.00136349	0.00507426	0.0714134	0.198071	-0.382844	2.52589	PDGFRB	PDGFRA	INSR	MST1	MET	FGFR1
Aryl Hydrocarbon Receptor WP2586	2/46	0.110475	0.16159	0.391782	0.540769	-0.36309	0.799876	CDKN1A	NF1
Toll-like Receptor Signaling Pathway WP75	6/103	0.0017601	0.00594792	0.0852327	0.217899	-0.346793	2.1995	CD40	IL6	CXCL9	CXCL8	CCL4	PIK3R1
TNF alpha Signaling Pathway WP231	5/92	0.00567595	0.0153095	0.136034	0.296251	-0.343475	1.77629	CREBBP	IL6	BAX	CCL2	SELE
Type II diabetes mellitus WP1584	2/22	0.0298301	0.0588593	0.144724	0.303921	-0.341762	1.20035	INSR	SLC2A2
G1 to S cell cycle control WP45	2/64	0.187158	0.238202	0.557163	0.663181	-0.337783	0.566057	CDKN1A	GADD45A
Monoamine Transport WP727	1/32	0.328319	0.365627	0.609956	0.700496	-0.335959	0.374181	IL1R1
Nanoparticle triggered regulated necrosis WP2513	1/12	0.138572	0.191269	0.309474	0.481971	-0.290302	0.573742	FTL
Resistin as a regulator of inflammation WP4481	2/33	0.0624446	0.10612	0.257442	0.440046	-0.281957	0.782001	IL6	CXCL8
Pancreatic adenocarcinoma pathway WP4263	5/89	0.00493513	0.0138184	0.123595	0.279514	-0.281784	1.49666	CDKN1A	TGFB1	GADD45A	BAX	PIK3R1
Gastric Cancer Network 1 WP2361	1/29	0.302766	0.346355	0.575014	0.676217	-0.2796	0.334065	APC
Tgif disruption of Shh signaling WP3674	1/9	0.105835	0.157148	0.24782	0.431118	-0.27342	0.614069	SHH
PI3K/AKT/mTOR - VitD3 Signalling WP4141	2/22	0.0298301	0.0588593	0.144724	0.303921	-0.272462	0.956953	IL10	SLC2A3
Sudden Infant Death Syndrome (SIDS) Susceptibility Pathways WP706	8/158	0.000792769	0.00323714	0.0943452	0.236242	-0.272444	1.94524	IL10	IL1A	CREBBP	IL6	CXCL8	IL13	TAC1	ALDOA
MECP2 and Associated Rett Syndrome WP3584	2/62	0.178271	0.23157	0.540403	0.648484	-0.262732	0.453067	FGF5	NF1
White fat cell differentiation WP4149	2/32	0.0591283	0.102862	0.246951	0.431118	-0.245705	0.694864	PPARG	INS
MicroRNAs in cardiomyocyte hypertrophy WP1544	4/84	0.0203004	0.0428497	0.233339	0.420868	-0.227144	0.885205	NPPB	FZD1	TGFB1	PIK3R1
NO/cGMP/PKG mediated Neuroprotection WP4008	2/47	0.114485	0.166626	0.401744	0.546818	-0.221904	0.480934	NPPB	IFNG
Regulation of toll-like receptor signaling pathway WP1449	7/139	0.00172639	0.00590184	0.115531	0.268894	-0.214095	1.36201	CD40	IL6	CXCL9	CXCL8	CCL4	BTK	PIK3R1
Metabolic reprogramming in colon cancer WP4290	1/42	0.406945	0.430367	0.707057	0.769907	-0.153913	0.13838	SLC2A1
Serotonin Transporter Activity WP1455	1/11	0.127795	0.179768	0.289502	0.467657	-0.139683	0.287375	IL1R1
Nuclear Receptors WP170	2/38	0.0799117	0.131252	0.309839	0.481971	-0.132478	0.334749	PPARG	PGR
TNF related weak inducer of apoptosis (TWEAK) Signaling Pathway WP2036	2/42	0.0948334	0.145974	0.351245	0.521546	-0.119538	0.281587	IL6	CCL2
Wnt Signaling in Kidney Disease WP4150	2/36	0.0727557	0.120848	0.288923	0.467657	-0.106593	0.279342	FZD1	FZD3
AMP-activated Protein Kinase (AMPK) Signaling WP1403	3/69	0.0537954	0.094142	0.328798	0.49586	-0.0948187	0.277114	CDKN1A	INSR	PIK3R1
Nanomaterial induced apoptosis WP2507	1/20	0.220152	0.267458	0.450398	0.583334	-0.0938528	0.14204	BAX
Corticotropin-releasing hormone signaling pathway WP2355	4/93	0.0282185	0.0576127	0.289217	0.467657	-0.0938374	0.334791	POMC	TGFB1	CXCL8	IL2
DNA IR-Double Strand Breaks (DSBs) and cellular response via ATM WP3959	2/55	0.147771	0.199561	0.478412	0.604215	-0.0905045	0.173053	ABL1	BAX
VEGFA-VEGFR2 Signaling Pathway WP3888	10/236	0.000734967	0.0031316	0.152584	0.317742	-0.0851535	0.614441	FGA	CXCL8	MMP2	TXNIP	HSPB1	CCL2	ITGAV	FYN	PIK3R1	SELE
G13 Signaling Pathway WP524	1/39	0.384372	0.410929	0.680771	0.749612	-0.0792752	0.0757985	TNK2
EBV LMP1 signaling WP262	1/23	0.24872	0.294854	0.495523	0.612116	-0.0770129	0.107158	CXCL8
Notch Signaling Pathway WP61	3/61	0.0396614	0.0728778	0.267079	0.448693	-0.0726387	0.234432	CDKN1A	LCK	PIK3R1
Genotoxicity pathway WP4286	2/63	0.182707	0.233547	0.548837	0.655927	-0.0683986	0.116269	CDKN1A	GADD45A
PDGFR-beta pathway WP3972	2/29	0.04957	0.0877927	0.215617	0.403767	-0.0647638	0.194574	PDGFRB	PIK3R1
Hedgehog Signaling Pathway WP4249	1/44	0.421534	0.444197	0.723374	0.779018	-0.0626651	0.0541335	SHH
TYROBP Causal Network WP3945	3/61	0.0396614	0.0728778	0.267079	0.448693	-0.0603281	0.194702	ITGAM	IL10RA	IL13RA1
Alpha 6 Beta 4 signaling pathway WP244	1/33	0.336627	0.369285	0.620956	0.702158	-0.0524086	0.0570614	PIK3R1
Epithelial to mesenchymal transition in colorectal cancer WP4239	6/159	0.0142486	0.0321985	0.317441	0.491198	-0.0466049	0.198122	FZD1	FZD3	TGFB1	MMP2	FN1	PIK3R1
TGF-beta Signaling Pathway WP366	6/132	0.00600416	0.0156214	0.190782	0.373933	-0.044675	0.228526	CDKN1A	CREBBP	TGFB1	FN1	PIK3R1	MET
Wnt Signaling WP428	5/115	0.0141212	0.0321833	0.246789	0.431118	-0.00626764	0.0267006	FZD1	DKK4	FZD3	APC	KREMEN1
Neural Crest Differentiation WP2064	4/101	0.0366032	0.0698789	0.340306	0.510458	0.00357851	-0.0118364	FZD3	MSX1	BMP7	FGFR1
Mechanoregulation and pathology of YAP/TAZ via Hippo and non-Hippo mechanisms WP4534	1/47	0.44275	0.459959	0.74617	0.789115	0.0308219	-0.0251121	MST1
Amyotrophic lateral sclerosis (ALS) WP2447	1/38	0.376659	0.404153	0.671497	0.742181	0.0393406	-0.0384127	BAX
Endothelin Pathways WP2197	1/33	0.336627	0.369285	0.620956	0.702158	0.0410916	-0.0447397	CALCA
Endoderm Differentiation WP2853	5/141	0.0308498	0.0604655	0.390363	0.540769	0.0436495	-0.15184	TGFB1	APC	GDF3	FOXN3	BMP7
Structural Pathway of Interleukin 1 (IL-1) WP2637	2/49	0.122615	0.176709	0.421435	0.565761	0.0478104	-0.10034	IL1A	IL1R1
Sulfation Biotransformation Reaction WP692	1/17	0.190503	0.240377	0.401261	0.546818	0.0705632	-0.117	GSR
Role of Osx and miRNAs in tooth development WP3971	1/15	0.170116	0.223277	0.3661	0.532839	0.0784416	-0.138942	BMP7
Ectoderm Differentiation WP2858	5/138	0.0284806	0.0577469	0.373497	0.53565	0.0903141	-0.321385	SHH	PODXL	CCL2	FYN	EDA2R
Type II interferon signaling (IFNG) WP619	2/37	0.0763068	0.126035	0.299393	0.478378	0.0926716	-0.238444	CXCL9	IFNG
Factors and pathways affecting insulin-like growth factor (IGF1)-Akt signaling WP3850	1/31	0.319906	0.360354	0.598638	0.695651	0.100762	-0.114841	MSTN
Leptin signaling pathway WP2034	3/76	0.0678698	0.114677	0.382827	0.537502	0.114186	-0.30718	BAX	FYN	PIK3R1
Synaptic signaling pathways associated with autism spectrum disorder WP4539	2/50	0.126731	0.179768	0.431156	0.576181	0.117028	-0.241744	NF1	PIK3R1
PTF1A related regulatory pathway WP4147	1/11	0.127795	0.179768	0.289502	0.467657	0.137553	-0.282992	FGF10
Small Ligand GPCRs WP247	1/19	0.210391	0.260992	0.434481	0.577998	0.154272	-0.240477	S1PR1
Osteopontin Signaling WP1434	1/13	0.149217	0.199561	0.328887	0.49586	0.160471	-0.305272	ITGAV
Cardiac Hypertrophic Response WP2795	1/55	0.495612	0.509475	0.798231	0.82946	0.167956	-0.117899	TGFB1
SREBF and miR33 in cholesterol and lipid homeostasis WP2011	1/16	0.180373	0.23157	0.38393	0.537502	0.179354	-0.307185	LDLR
Prolactin Signaling Pathway WP2037	4/76	0.0145607	0.0324306	0.186293	0.367585	0.184824	-0.781702	ZAP70	TEC	FYN	PIK3R1
Oxysterols derived from cholesterol WP4545	1/15	0.170116	0.223277	0.3661	0.532839	0.207765	-0.368008	IL17A
RIG-I-like Receptor Signaling WP3865	3/60	0.0380468	0.0712469	0.259446	0.440908	0.211221	-0.690468	CXCL12	CXCL8	IFNG
Sterol Regulatory Element-Binding Proteins (SREBP) signalling WP1982	3/69	0.0537954	0.094142	0.328798	0.49586	0.220367	-0.644037	PPARG	LDLR	INS
Cell Cycle WP179	4/120	0.0616764	0.10604	0.461271	0.594797	0.236187	-0.657983	CDKN1A	TGFB1	GADD45A	ABL1
Transcriptional cascade regulating adipogenesis WP4211	1/13	0.149217	0.199561	0.328887	0.49586	0.248987	-0.473661	PPARG
DNA Replication WP466	1/42	0.406945	0.430367	0.707057	0.769907	0.251248	-0.225891	GMNN
Integrin-mediated Cell Adhesion WP185	3/101	0.129454	0.181235	0.562875	0.664599	0.258391	-0.528262	ITGAM	ITGAV	FYN
Simplified Depiction of MYD88 Distinct Input-Output Pathway WP3877	1/18	0.200509	0.249899	0.418107	0.563869	0.263998	-0.424217	IL1A
Nanoparticle-mediated activation of receptor signaling WP2643	1/28	0.294035	0.337681	0.562689	0.664599	0.269944	-0.330426	FN1
Regulation of Microtubule Cytoskeleton WP2038	2/46	0.110475	0.16159	0.391782	0.540769	0.27612	-0.608284	APC	ABL1
Serotonin and anxiety WP3947	1/17	0.190503	0.240377	0.401261	0.546818	0.315416	-0.522987	POMC
Integrated Breast Cancer Pathway WP1984	5/151	0.0396233	0.0728778	0.446227	0.583334	0.326887	-1.0553	FER	GADD45A	ABL1	NF1	BAX
ATM Signaling Network in Development and Disease WP3878	1/45	0.428694	0.448527	0.73119	0.781709	0.339927	-0.287922	HSPB1
Angiopoietin Like Protein 8 Regulatory Pathway WP3915	4/132	0.0811787	0.132592	0.533842	0.648484	0.372309	-0.934906	INSR	SLC2A1	PIK3R1	INS
Energy Metabolism WP1541	1/47	0.44275	0.459959	0.74617	0.789115	0.375287	-0.305765	PPARG
Copper homeostasis WP3286	1/52	0.476401	0.491445	0.780086	0.81909	0.380497	-0.282137	APC
Prion disease pathway WP3995	2/33	0.0624446	0.10612	0.257442	0.440046	0.381581	-1.05831	FYN	FGFR1
Androgen receptor signaling pathway WP138	3/90	0.100369	0.15369	0.487146	0.60945	0.385576	-0.8864	CDKN1A	CREBBP	PIK3R1
Pathways Affected in Adenoid Cystic Carcinoma WP3651	3/65	0.0464608	0.0839097	0.297841	0.478378	0.38746	-1.18917	FGF16	CREBBP	IL17RD
PDGF Pathway WP2526	2/39	0.0835687	0.133528	0.320253	0.492954	0.391153	-0.970875	PDGFRB	PIK3R1
Regulation of Apoptosis by Parathyroid Hormone-related Protein WP3872	1/22	0.239315	0.287178	0.480906	0.604215	0.433213	-0.619483	BAX
Nuclear Receptors in Lipid Metabolism and Toxicity WP299	1/33	0.336627	0.369285	0.620956	0.702158	0.472486	-0.514433	PPARG
Transcription co-factors SKI and SKIL protein partners WP4533	1/18	0.200509	0.249899	0.418107	0.563869	0.534921	-0.859562	NF1
Prostaglandin Synthesis and Regulation WP98	2/45	0.106503	0.157346	0.381746	0.537502	0.549809	-1.23134	HSD11B1	PPARG
Wnt Signaling Pathway WP363	2/52	0.13506	0.188187	0.450337	0.583334	0.567496	-1.13615	APC	PPARG
Striated Muscle Contraction Pathway WP383	1/38	0.376659	0.404153	0.671497	0.742181	0.6373	-0.622269	TNNC1
Mesodermal Commitment Pathway WP2857	3/147	0.27301	0.318511	0.798425	0.82946	0.656637	-0.852477	GDF3	BMP7	FGFR1
Notch Signaling WP268	1/45	0.428694	0.448527	0.73119	0.781709	0.693943	-0.587778	CREBBP
PPAR Alpha Pathway WP2878	1/26	0.276245	0.319748	0.536962	0.648484	0.717438	-0.92296	APOC3
Proteasome Degradation WP183	2/62	0.178271	0.23157	0.540403	0.648484	0.732071	-1.26242	IFNG	UBB
Pathogenic Escherichia coli infection WP2272	2/55	0.147771	0.199561	0.478412	0.604215	0.748632	-1.43145	ABL1	FYN
Signal Transduction of S1P Receptor WP26	1/25	0.267184	0.312956	0.523539	0.641336	0.75395	-0.995078	S1PR1
Vitamin D in inflammatory diseases WP4482	1/22	0.239315	0.287178	0.480906	0.604215	0.789611	-1.12912	IL6
Urea cycle and metabolism of amino groups WP497	1/20	0.220152	0.267458	0.450398	0.583334	0.795826	-1.20443	CKB
GPCRs, Other WP117	1/91	0.678068	0.685059	0.92844	0.941246	0.816009	-0.317026	S1PR1
Oxidative Stress WP408	1/33	0.336627	0.369285	0.620956	0.702158	0.828463	-0.902014	GSR
Ebola Virus Pathway on Host WP4217	3/129	0.213862	0.264182	0.722226	0.779018	0.8343	-1.28685	CREBBP	ITGAV	PIK3R1
Sleep regulation WP3591	1/38	0.376659	0.404153	0.671497	0.742181	0.849611	-0.829572	IL6
Amino Acid metabolism WP3925	2/91	0.310064	0.353329	0.741027	0.789115	0.867139	-1.0154	TPO	GSR
Signaling of Hepatocyte Growth Factor Receptor WP313	1/34	0.344833	0.375485	0.631648	0.708796	0.869214	-0.925447	MET
PPAR signaling pathway WP3942	2/67	0.200599	0.249899	0.581484	0.681101	0.908855	-1.46003	APOC3	PPARG
Wnt/beta-catenin Signaling Pathway in Leukemia WP3658	1/26	0.276245	0.319748	0.536962	0.648484	0.914812	-1.17687	APC
RANKL/RANK (Receptor activator of NFKB (ligand)) Signaling Pathway WP2018	2/55	0.147771	0.199561	0.478412	0.604215	0.997408	-1.90713	LYN	PIK3R1
Insulin Signaling WP481	3/160	0.316743	0.358163	0.841965	0.868553	1.02254	-1.17558	INSR	SLC2A1	PIK3R1
Alzheimers Disease WP2059	1/83	0.644264	0.65315	0.909856	0.925597	1.05934	-0.465734	IDE
Thermogenesis WP4321	3/108	0.149331	0.199561	0.607415	0.700496	1.16072	-2.20721	BMP8B	PPARG	FGFR1
Ciliary landscape WP4352	2/216	0.748985	0.754115	0.986371	0.993127	1.18558	-0.342677	CREBBP	APC
Metapathway biotransformation Phase I and II WP702	1/183	0.898185	0.898185	0.995077	0.995257	1.20724	-0.129633	GSR
Parkinsons Disease Pathway WP2371	1/38	0.376659	0.404153	0.671497	0.742181	1.21966	-1.19089	UBB
Brain-Derived Neurotrophic Factor (BDNF) signaling pathway WP2380	3/144	0.263001	0.309289	0.787067	0.82348	1.2584	-1.68072	APC	FYN	PIK3R1
Arrhythmogenic Right Ventricular Cardiomyopathy WP2118	1/74	0.601992	0.612407	0.883162	0.901562	1.26218	-0.640572	ITGAV
Myometrial Relaxation and Contraction Pathways WP289	2/156	0.576389	0.590447	0.940187	0.949879	1.29013	-0.710829	IL6	CALCA
Circadian rhythm related genes WP3594	4/201	0.237391	0.287178	0.83361	0.862962	1.32684	-1.90806	IL6	SERPINE1	PPARG	AGRP
One carbon metabolism and related pathways WP3940	1/52	0.476401	0.491445	0.780086	0.81909	1.34581	-0.997915	GSR
PI3K-AKT-mTOR signaling pathway and therapeutic opportunities WP3844	1/30	0.311389	0.353469	0.586994	0.684827	1.37505	-1.60428	PIK3R1
EGF/EGFR Signaling Pathway WP437	3/162	0.323496	0.363007	0.847893	0.87161	1.4214	-1.60414	TNK2	ABL1	PIK3R1
GPCRs, Class A Rhodopsin-like WP455	2/257	0.829013	0.831842	0.995257	0.995257	1.47616	-0.27681	LHCGR	PTGDR2
Retinoblastoma Gene in Cancer WP2446	2/87	0.291821	0.336452	0.718601	0.779018	1.52442	-1.8775	CDKN1A	ABL1
Peptide GPCRs WP24	1/74	0.601992	0.612407	0.883162	0.901562	1.91787	-0.97334	LHCGR
